# Supplementary material for: Myelin sheaths persist for weeks following axon degeneration
Source: Sci Adv. 2026 Mar 4;12(10):eaeb2628. doi: 10.1126/sciadv.aeb2628 (PMC12959408; doi:10.1126/sciadv.aeb2628)
Supplement: Supplementary file 2 — Data S1 and S2 [file sciadv.aeb2628_data_s1_and_s2.zip]

Archive with 2 entries (2 files):
- aeb2628_data_s1.xlsx
- aeb2628_data_s2.xlsx
