# Supplementary material for: Myelin sheaths persist for weeks following axon degeneration
Source: Sci Adv. 2026 Mar 4;12(10):eaeb2628. doi: 10.1126/sciadv.aeb2628 (PMC12959408; doi:10.1126/sciadv.aeb2628)
Supplement: Supplementary file 2 — Data S1 and S2 [file sciadv.aeb2628_data_s1_and_s2.zip › aeb2628_data_s1.xlsx]

## Sheet: Figure2
Figure 2B: Percent of axon and myelin remaining after axotomy
sample size: n = 9 axotomies from 7 mice (3F, 4M)
two-way repeated measures ANOVA: time and structure treated as within subject variable
Proximal ROI:
Effect:	Sum of Squares: effect	Sum of Squares: error	DF: effect	DF: error	F	p
structure	7263.16	5561.53	1	8	10.448	0.012
time	94545.9	4579.61	3	24	165.16	3.73e-16
structure:time*	5506.9	4794.56	1.37	10.99	9.189	0.008
Distal ROI:
Effect:	Sum of Squares: effect	Sum of Squares: error	DF: effect	DF: error	F	p
structure	3436.89	7895.38	1	8	3.482	0.099
time*	111246	4812.81	1.92	15.37	184.916	2.15e-11
structure:time*	2569.8	5029.91	1.87	14.98	4.087	0.04
*Greenhouse-Geiser correction applied to DF for violation in sphericity
sample size: n = 9 axotomies from 7 mice (3F, 4M)
paired two-tailed t-test
	mean: axon	sem: axon	mean: myelin	sem: myelin	df	t	p
proximal	8.33	5.57	54.78	12.39	8	-3.332	0.01035
distal	2.79	2.58	35.64	12.7	8	-2.4767	0.03831
Figure 2D: SCoRe:GFP throughout 2 weeks after axotomy
sample size: n = 7 myelin sheaths that persist for 2 weeks after axotomy (5 proximal, 2 distal) from 5 mice (2F, 3M)
one-way repeated measures ANOVA: time treated as within subject variable
Effect:	Sum of Squares: effect	Sum of Squares: error	DF: effect	DF: error	F	p
time	1.502	0.488	3	18	18.463	9.99e-06

## Sheet: Figure3
Figure 3C: Change in oligodendrocyte soma count
sample size: n = 9 control and 9 axotomy positions from 7 mice (3F, 4M)
two-way repeated measures ANOVA: time treated as within subject variable, condition treated as between subject variable
Effect:	Sum of Squares: effect	Sum of Squares: error	DF: effect	DF: error	F	p
condition	0.003	2.278	1	16	0.024	0.878
time*	0.622	1.833	1.59	25.48	5.424	0.016
condition:time*	0.233	1.833	1.59	25.48	2.03	0.159
*Greenhouse-Geiser correction applied to DF for violation in sphericity
Figure 3D: New sheath prevelance
sample size: n = 510 sheaths from 9 control and 9 axotomy positions from 7 mice (3F, 4M)
Figure 3F: Change in myelin sheath length
sample size: n = 9 control and 9 axotomy positions (6 or 12 myelin sheaths analyzed per position) from 7 mice (3F, 4M).
two-way repeated measures ANOVA: time treated as within subject variable, condition treated as between subject variable
Effect:	Sum of Squares: effect	Sum of Squares: error	DF: effect	DF: error	F	p
condition	20.37	10.13	1	8	16.11	0.004
time*	61.87	42.05	1.26	10.09	11.77	0.005
condition:time	13.61	13.18	3	24	8.26	0.0006
*Greenhouse-Geiser correction applied to DF for violation in sphericity
Figure 3G: Distribution of stable or plastic myelin sheaths
sample size: n = 9 control and 9 axotomy positions (6 or 12 myelin sheaths analyzed per position) from 7 mice (3F, 4M)
unpaired two-tailed t-tests with welch correction
	mean: axotomy	sem: axotomy	mean: control	sem: control	df	t	p
week 1: stable	96.3	2.02	87.04	3.14	13.65	-2.48	0.027
week 1: extending	3.7	2.02	12.96	3.14	13.65	2.48	0.027
week 1: retracting	0	0	0	0	na	na	na
week 2: stable	83.33	4.39	80.56	4.81	15.87	-0.43	0.68
week 2: extending	12.04	3.96	17.59	4.7	15.55	0.9	0.38
week 2: retracting	4.63	3.7	1.85	1.22	9.73	-0.71	0.49

## Sheet: Figure4
Figure 4E & 4F: Sheath and axon clearance after 2Phatal
sample size: n = 13 myelin sheaths from 5 neurons in 4 mice (1F, 3M)
Figure 4G: Axon Loss after 2Phatal
sample size: n = 15 axon segment pairs (adjacent myelinated and unmyelinated) from 6 neurons in 5 mice (2F, 3M)
paired two-tailed t-test
mean: myelinated	sem: myelinated	mean: unmyelinated	sem: unmyelinated	df	t	p
-0.586	0.0483	-0.809	0.028	14	6.505	1.4e-05
Figure 4I: Change in oligodendroycte soma count
sample size: n = 7 2Phatal and 6 control positions from 4 mice (2F, 2M)
unpaired two-tailed t-test with welch correction
mean: 2Phatal	sem: 2Phatal	mean: control	sem: control	df	t	p
0.429	0.297	0.5	0.224	10.6	-0.192	0.85

## Sheet: Figure5
Figure 5C: Microglial engagement in the hour following axotomy
sample size: n = 22 myelinated and 18 unmyelinated axon segments from 20 axotomies (1 distal and 1 proximal segment for each axon) from 8 mice (5F, 3M)
Figure 5D: Summed microglial engagement in 1st hour after axotomy
sample size:
for myelinated axons, n = 22 axotomized axon segments (1 distal and 1 proximal) and 11 control axons (50 μm ROIs) from 8 mice (5F, 3M)
for unmyelinated axons, n = 18 axotomized axon segments (1 distal and 1 proximal) and 9 control axons (50 μm ROIs) from 8 mice (5F, 3M)
for lesion site, n = 20 axotomized axon segments and 20 control axon segments (30 μm ROIs) from 8 mice (5F, 3M)
unpaired two-tailed t-tests with welch correction
	mean: axotomy	sem: axotomy	mean: control	sem: control	df	t	p
myelinated	6.146	2.103	2.813	1.26	30.522	1.36	0.18
unmyelinated	8.012	3.99	0.0879	1.19	19.827	1.903	0.0717
axotomy site	23.09	4.09	1.744	0.794	20.432	5.124	4.86e-05
Figure 5G: Microglial engagement at nodes and internodes in the hour following axotomy
sample size: n = 13 axon segments (5 proximal 8 distal; node and paried internode ROIs) from 10 axotomies from 7 mice (4F, 3M)
Figure 5H: Summed microglial engagement at nodes and internodes in 1st hour after axotomy
sample size: n = 13 axon segments (5 proximal 8 distal; node and paried internode ROIs) from 10 axotomies from 7 mice (4F, 3M)
paired two-tailed t-test
mean: node	sem: node	mean: internode	sem: internode	df	t	p
15.88	3.88	4.66	2.3	12	2.39	0.034

## Sheet: Figure6
Figure 6B: Percent of axon and myelin remaining after axotomy
sample size: n = 11 axotomies from 7 mice (4F, 3M)
two-way repeated measures ANOVA: time and structure treated as within subject variable
Proximal End:
Effect:	Sum of Squares: effect	Sum of Squares: error	DF: effect	DF: error	F	p
structure	44698.3	46154.6	1	10	9.684	0.011
time*	58259.8	24719.7	1.64	16.45	23.568	2.99e-05
structure:time*	6844.77	13347	2.16	21.61	5.128	0.013
Distal End:
Effect:	Sum of Squares: effect	Sum of Squares: error	DF: effect	DF: error	F	p
structure	130908	14689.8	1	10	89.12	2.69e-06
time*	96316.2	15477.1	2.58	25.8	62.23	1.9e-11
structure:time*	22845.7	23364.7	1.49	14.86	9.78	0.004
*Greenhouse-Geiser correction applied to DF for violation in sphericity
sample size: n = 11 axotomies from 7 mice (4F, 3M)
paired two-tailed t-test
	mean: axon	sem: axon	mean: myelin	sem: myelin	df	t	p
proximal	35.91	13.07	77.49	11.92	10	-2.89	0.016
distal	47.93	12.63	93.75	3.79	10	-3.8	0.0035
Figure 6D: Day distal axon segment degenerates
sample size: n = 11 myelinated and 12 unmyelinated axons from 8 mice (5F, 3M)
unpaired, two-tailed t-test, with Welch correction
mean: myelinated	sem: myelianted	mean: unmyelinated	sem: unmyelianted	df	t	p
2.45	0.247	2.17	0.241	20.89	0.834	0.41
Figure 6E: Axon debris remaining after distal axon degeneration
sample size: n = 11 myelinated and 12 unmyelinated axons from 8 mice (5F, 3M)
two-way repeated measures ANOVA: time treated as whithin subject variable, myelination status treated as between subject variable
	Sum of Squares: effect	Sum of Squares: error	DF: effect	DF: error	F	p
time	58.529	163.115	1.2	25.3	7.535	0.008
myelination status	463.05	1013.45	1	21	9.595	0.005
time:myelination status	13.603	163.115	1.2	25.3	1.751	0.199
Figure 6F: Microglial axon with distal axon segments
sample size: n = 8 myelinated and 8 unmyelinated axons from 7 mice (4F, 3M)
Figure 6G: Microglial engagement during degeneration of distal axon segment
sample size: n = 8 axotomized myelinated, 9 control myelinatd, 8 axotomized unmyelinated, and 10 control unmyelinated axons from 7 mice (4F, 3M)
unpaired two-tailed t-tests with welch correction
		mean: axotomy	sem: axotomy	mean: control	sem: control	df	t	p
day before axon degeneration	myelinated axons	0.206	0.158	0.245	0.117	13.29	-0.196	0.847
	unmyelinated axons	1.154	0.751	0.275	0.277	8.898	1.098	0.301
day of axon degeneration	myelinated axons	0.272	0.207	0.442	0.318	13.446	-0.447	0.662
	unmyelinated axons	0.29	0.329	-0.00197	0.0869	7.98	0.857	0.417
Figure 6I: Microglial engagement and myelin sheath loss
sample size: n = 16 de-axoned myelin sheaths (11 distal, 5 proximal) and 11 control sheaths from 7 mice (4F, 3M)
unpaired two-tailed t-tests with welch correction
	mean: axotomy	sem: axotomy	mean: control	sem: control	df	t	p
Myelin length lost (percent)	39.619	8.222	0	0	na	na	na
Summed microglia engagement	0.96	0.664	1.551	0.875	20.337	-0.538	0.596

## Sheet: supplementary figures
fig. S2
fig. S2B: 2nd distal internode
Axon and Myelin loss over time:
sample size: n = 4 axotomies from 4 mice (3F, 1M)
two-way repeated measures ANOVA: time and structure treated as within subject variable
Effect:	Sum of Squares: effect	Sum of Squares: error	DF: effect	DF: error	F	p
structure	4081.56	685.824	1	3	17.854	0.024
time*	41650.8	4562.92	1.06	3.18	27.384	0.012
structure:time	2405.18	2311.13	3	9	3.122	0.081
*Greenhouse-Geiser correction applied to DF for violation in sphericity
SCoRe:GFP over time:
sample size: n = 3 myelin sheaths that persist for 2 weeks after axotomy from 3 mice (2F, 1M)
one-way repeated measures ANOVA: time treated as within subject variable
Effect:	Sum of Squares: effect	Sum of Squares: error	DF: effect	DF: error	F	p
time	0.995	0.163	3	6	12.193	0.006
fig. S2C: 2nd proximal internode
Axon and Myelin loss over time:
sample size: n = 5 axotomies from 4 mice (2F, 2M)
two-way repeated measures ANOVA: time and structure treated as within subject variable
Effect:	Sum of Squares: effect	Sum of Squares: error	DF: effect	DF: error	F	p
structure	649.636	855.154	1	4	3.039	0.156
time*	7854.82	6767.09	1.13	4.5	4.643	0.088
structure:time*	427.284	1149.37	1.26	5.06	1.487	0.29
*Greenhouse-Geiser correction applied to DF for violation in sphericity
SCoRe:GFP over time:
sample size: n = 5 myein sheaths that persist for 2 weeks after axotomy from 4 mice (2F, 2M)
one-way repeated measures ANOVA: time treated as within subject variable
Effect:	Sum of Squares: effect	Sum of Squares: error	DF: effect	DF: error	F	p
time	0.064	0.078	3	12	3.257	0.06
fig. S7
sample size: n = 5 myelin sheaths axotomized at the paranodes, 4 myelin sheaths axotomized at the center of the internode, and 9 control myelin sheaths from 3 mice (3M)
fig. S9
fig. S9A: Axon Width
sample size: n = 11 myelinated and 12 unmyelinated axons from 8 mice (5F, 3M)
unpaired, two-tailed t-test, with Welch correction
mean: myelinated	sem: myelinated	mean: unmyelinated	sem: unmyelinated	df	t	p
1.171	0.0609	1.103	0.0541	20.44	0.835	0.41
fig. S9C: Retraction of proximal axon segments
sample size: n = 10 myelinated and 11 unmyelinated axons from 8 mice (5F, 3M)
unpaired, two-tailed t-test with welch correction
mean: myelinated	sem: myelinated	mean: unmyelinated	sem: unmyelinated	df	t	p
83.02	18.38	42.23	13.92	17.198	1.769	0.095
fig. S11
fig. S11E: Microglial engagement with proximal axon stump 1 day after axotomy
sample size: n = 7 axotomized myelinated, 10 control myelintated, 9 axotomized unmyelinated, and 11 control unmyelinated proximal axon segments from 8 mice (5F, 3M)
unpaired, two-tailed t-test, with Welch correction
	mean: axotomy	sem: axotomy	mean: control	sem: control	df	t	p
myelinated	0.819	0.521	0.0291	0.12	6.643	1.478	0.185
unmyelinated	0.542	0.459	0.269	0.237	12.161	0.527	0.607
fig. S10F: Summed microglial engagement with proximal axon stump in week following axotomy
sample size: n = 7 axotomized myelinated, 10 control myelintated, 9 axotmized unmyelinated, and 11 control unmyelinated proximal axon segments from 8 mice (5F, 3M)
unpaired, two-tailed t-test, with Welch correction
	mean: axotomy	sem: axotomy	mean: control	sem: control	df	t	p
myelinated	2.723	1.784	1.685	0.956	9.421	0.513	0.62
unmyelinated	0.989	0.77	1.068	1.092	17.13	-0.0592	0.954
