# Supplementary material for: Myelin sheaths persist for weeks following axon degeneration
Source: Sci Adv. 2026 Mar 4;12(10):eaeb2628. doi: 10.1126/sciadv.aeb2628 (PMC12959408; doi:10.1126/sciadv.aeb2628)
Supplement: Supplementary file 2 — Data S1 and S2 [file sciadv.aeb2628_data_s1_and_s2.zip › aeb2628_data_s2.xlsx]

## Sheet: Fig. 1, 2, fig. S1, S2
animalID_hemisphere	side	time_point (days after axotomy)	axon_length_wholeImageVolume (μm)	axon_length_50μmROI	axon_percentRemaining_50μmROI	sheath_length_50μmROI	sheath_percentRemaining_50μmROI	InternodeLength (if adjacent node of Ranvier is discernable) (μm)	Axon Intact at Node (for proximal axon segments with discernable proximal node)	SCoRe_length_50μmROI	SCoRe_percentRemaining_50μmROI		50 μm of analyzable secondary internode?	secondaryInternode_axon_length_50μmROI	secondaryInternode_axon_percentRemaining_50μmROI	secondaryInternode_sheath_length_50μmROI	secondaryInternode_sheath_percentRemaining_50μmROI	secondaryInternode_SCoRe_length_50μmROI	secondaryInternode_SCoRe_percentRemaining_50μmROI		width of myelin break at lesion site (μm)
154F_R	proximal	0	94.1	50	100	48.5	100	67.6	y	45.9	100		y	50	100	50	100	13.57	100		28.6
154F_R	proximal	1	20.6	0	0	35.9	74.0206		n	23.4	50.9804			45.1	90.2	44.3	88.6	11.6	85.4827
154F_R	proximal	7	15.5	0	0	29.1	60		n	17	37.037			40	80	39.1	78.2	7.4	54.5321
154F_R	proximal	14	15	0	0	6.1	12.5773		n	1	2.17865			39.5	79	39.1	78.2	6.6	48.6367
154F_R	distal	0	184.8	50	100	26.4	100	89.8		22.4	100		y	50	100	50	100	26.5	100
154F_R	distal	1	100.2	0	0	26.2	99.2424			16.9	75.4464			50	100	50	100	22.2	83.7736
154F_R	distal	7	0	0	0	23.9	90.5303			14.3	63.8393			0	0	34.4	68.8	7.1	26.7925
154F_R	distal	14	0	0	0	22.3	84.4697			12.9	57.5893			0	0	12.4	24.8	0	0
157F_L	proximal	0	171.3	50	100	25.1	100	45.9	y	23.9	100		y	50	100	50	100	48.6	100		45.6
157F_L	proximal	1	85.5	0	0	21.6	86.0558		n	14.6	61.0879			39.4	78.8	45.7	91.4	41	84.3621
157F_L	proximal	7	83.1	0	0	12.2	48.6056		n	2.6	10.8787			37	74	37.9	75.8	36.7	75.5144
157F_L	proximal	14	72.7	0	0	10.3	41.0359		n	5.5	23.0126			26.6	53.2	37.1	74.2	31	63.786
157F_L	distal	0	140.82	50	100	35.6	100	78.7		18.3	100		y	50	100	50	100	40.8	100
157F_L	distal	1	0	0	0	0	0			0	0			0	0	21.1	42.2	3.8	9.31373
157F_L	distal	7	0	0	0	0	0			0	0			0	0	17.6	35.2	0	0
157F_L	distal	14	0	0	0	0	0			0	0			0	0	6.5	13	0	0
157F_R	proximal	0	178.2	50	100	43	100	33.2	y	40.7	100		y	50	100	50	100	45.9	100		22.1
157F_R	proximal	1	153.4	25.2	50.4	29.8	69.3023		y	17.4	42.7518			50	100	50	100	43.5	94.7712
157F_R	proximal	7	145.3	17.1	34.2	19.4	45.1163		y	9.1	22.3587			50	100	50	100	41.6	90.6318
157F_R	proximal	14	143.5	15.3	30.6	16.7	38.8372		n	5.1	12.5307			48.5	97	49.7	99.4	39	84.9673
157F_R	distal	0	65.9	50	100	42.7	100			33.8	100		n
157F_R	distal	1	16.77	0.87	1.74	1.6	3.74707			0	0
157F_R	distal	7	0	0	0	0	0			0	0
157F_R	distal	14	0	0	0	0	0			0	0
158F_L	proximal	0	85.9	50	100	50	100			34.5	100		n								1
158F_L	proximal	1	40.6	4.7	9.4	2.4	4.8			0	0
158F_L	proximal	7	14.7	0	0	0	0			0	0
158F_L	proximal	14	0	0	0	0	0			0	0
158F_L	distal	0	267.2	50	100	50	100	58.6		48.7	100		y	50	100	50	100	49.5	100
158F_L	distal	1	189.7	0	0	0	0			0	0			31.1	62.2	34.3	68.6	16.9	34.1414
158F_L	distal	7	0	0	0	0	0			0	0			0	0	15	30	1.2	2.42424
158F_L	distal	14	0	0	0	0	0			0	0			0	0	0	0	0	0
161M_R	distal	0	59.2	50	100	50	100			46.8	100		n								1.9
161M_R	distal	1	20.9	11.7	23.4	12.9	25.8			6.6	14.1026
161M_R	distal	7	0	0	0	3	6			0	0
161M_R	distal	14	0	0	0	0	0			0	0
161M_R	proximal	0	184.4	50	100	50	100	186.9	y	48.8	100		y
161M_R	proximal	1	131.8	0	0	35.6	71.2		y	16.7	34.2213
161M_R	proximal	7	115.2	0	0	2.6	5.2		y	0.7	1.43443
161M_R	proximal	14	99.3	0	0	0	0		y	0	0
161M_L	proximal	0	137.8	50	100	50	100	76.9	y	41.2	100		n								2
161M_L	proximal	1	33.5	0	0	47.3	94.6		n	2.4	5.82524
161M_L	proximal	7	0	0	0	26.8	53.6		n	0	0
161M_L	proximal	14	0	0	0	5	10		n	0	0
161M_L	distal	0	158.7	50	100	50	100	142.5		45.5	100		y
161M_L	distal	1	0	0	0	41.5	83			14.8	32.5275
161M_L	distal	7	0	0	0	3.1	6.2			3.1	6.81319
161M_L	distal	14	0	0	0	0	0			0	0
902M_L	proximal	0	183.3	50	100	50	100	58.3	y	33.7	100		y	50	100	50	100	37.7	100		1.4
902M_L	proximal	1	120.8	0	0	0	0		n	0	0			45.8	91.6	47.6	95.2	41	108.753
902M_L	proximal	7	117.8	0	0	0	0		n	0	0			42.8	85.6	43.4	86.8	34.8	92.3077
902M_L	proximal	14	102.2	0	0	0	0		n	0	0			27.2	54.4	38.6	77.2	31	82.2281
902M_L	distal	0	58	50	100	50	100			40.7	100		n
902M_L	distal	1	0	0	0	18.4	36.8			0	0
902M_L	distal	7	0	0	0	2.1	4.2			0	0
902M_L	distal	14	0	0	0	0	0			0	0
903M_R	proximal	0	67.9	50	100	50	100			44.4	100		n								1.5
903M_R	proximal	1	25.5	7.6	15.2	7.4	14.8			0	0
903M_R	proximal	7	18.2	0.3	0.6	0	0			0	0
903M_R	proximal	14	4.2	0	0	0	0			0	0
903M_R	distal	0	160.5	50	100	50	100			32.1	100		n
903M_R	distal	1	91.2	0	0	32.5	65			10	31.1526
903M_R	distal	7	0	0	0	3.6	7.2			2.1	6.54206
903M_R	distal	14	0	0	0	1.6	3.2			0	0
904M_L	distal	0	222.3	50	100	50	100	76.7		44.1	100		y	50	100	50	100	48	100		1
904M_L	distal	1	96.4	0	0	3.6	7.2			0	0			0	0	43.5	87	33.1	68.9583
904M_L	distal	7	12.3	0	0	0	0			0	0			0	0	21.1	42.2	8.5	17.7083
904M_L	distal	14	0	0	0	0	0			0	0			0	0	5.9	11.8	0	0
904M_L	proximal	0	142.6	50	100	50	100	85.3	y	37.5	100		y	50	100	50	100	21.4	100
904M_L	proximal	1	0	0	0	39.1	78.2		n	8	21.3333			0	0	33.4	66.8	17.9	83.6449
904M_L	proximal	7	0	0	0	20.2	40.4		n	0	0			0	0	8.4	16.8	1.9	10.6145
904M_L	proximal	14	0	0	0	7.6	15.2		n	0	0			0	0	8.2	16.4	1	4.6729

## Sheet: Fig. 3, fig. S3
animalID_hemisphere	condition	ROI_ID	time_point (days after axotomy)	oligodendrocyte soma count	length of sheath end (measured from landmark) (μm)						random sample of 15 sheaths selected at d14 - generated during experiment?
					sheath1	sheath2	sheath3	sheath4	sheath5	sheath6	count	percent
157_R	axotomy	6mn	0	1	4.22	22.339	13.469	20.855	4.744	7.252
157_R	axotomy	6mn	1	1	4.507	23.957	15.184	20.337	5.087	8.803
157_R	axotomy	6mn	7	1	3.482	23.469	15.274	22.467	3.946	10.651
157_R	axotomy	6mn	14	1	1.3	34.974	14.256	23.822	4.845	17.429	5	33.3333
157_R	axotomy	9r9	0	2	18.176	13.541	7.67	8.851	20.486	6.673
157_R	axotomy	9r9	1	2	19.047	13.526	7.526	9.936	20.349	6.88
157_R	axotomy	9r9	7	2	20.733	18.032	4.965	9.051	26.468	5.21
157_R	axotomy	9r9	14	2	27.371	19.501	11.519	8.745	27.207	3.427	2	13.3333
158_L	axotomy	79y	0	1	22.905	24.753	5.918	9.095	12.322	28.109
158_L	axotomy	79y	1	1	22.254	25.596	6.662	8.414	10.327	27.642
158_L	axotomy	79y	7	1	22.502	27.928	6.561	13.918	12.118	29.541
158_L	axotomy	79y	14	1	22.633	33.366	7.109	15.451	12.378	26.079	0	0
158_L	control	a3m	0	1	15.564	10.136	18.223	25.339	29.668	1.633
158_L	control	a3m	1	1	15.681	10.801	17.391	25.264	29.374	1.394
158_L	control	a3m	7	1	13.627	14.867	19.758	26.77	33.259	11.295
158_L	control	a3m	14	1	14.535	17.41	20.411	26.389	32.71	13.083	1	6.66667
158_L	axotomy	hoh	0	1	21.168	7.851	12.393	13.555	18.36	16.554
158_L	axotomy	hoh	1	1	21.166	8.135	12.843	13.225	17.521	16.48
158_L	axotomy	hoh	7	1	21.155	8.924	11.661	12.608	13.597	17.447
158_L	axotomy	hoh	14	1	14.635	9.975	10.119	13.308	12.471	22.35	0	0
157_R	control	ijz	0	1	19.231	5.054	4.081	4.827	14.202	8.035
157_R	control	ijz	1	1	20.738	4.357	4.886	5.613	12.997	8.163
157_R	control	ijz	7	1	22.254	2.903	3.717	9.694	11.131	13.86
157_R	control	ijz	14	1	26.051	5.022	5.519	9.692	11.088	10.737	0	0
158_L	control	kxx	0	3	19.726	12.188	9.306	8.841	15.521	5.08
158_L	control	kxx	1	3	20.335	12.156	9.638	9.195	18.411	4.921
158_L	control	kxx	7	3	21.427	16.697	9.307	12.265	20.015	6.06
158_L	control	kxx	14	3	19.962	18.141	8.951	8.836	19.075	3.717	1	6.66667
157_R	control	rap	0	0	31.674	12.666	24.277	33.17	36.286	45.933
157_R	control	rap	1	0	31.253	18.758	23.636	34.679	36.266	47.288
157_R	control	rap	7	0	30.122	30.945	28.465	33.02	39.59	46.133
157_R	control	rap	14	0	28.155	30.683	28.892	33.171	41.829	46.242	4	26.6667
157_L	axotomy	86e	0	1	13.401	21.934	18.854	23.151	8.305	32.532
157_L	axotomy	86e	1	1	12.601	23.159	20.707	22.899	8.548	33.381
157_L	axotomy	86e	7	1	13.349	23.102	22.541	23.066	10.654	33.758
157_L	axotomy	86e	14	2	13.176	23.41	23.435	22.835	11.933	35.201	2	13.3333
154_R	control	gmw	0	1	9.18	18.541	18.181	6.53	7.581	16.004
154_R	control	gmw	1	1	8.504	26.285	20.009	5.772	10.481	15.567
154_R	control	gmw	7	1	8.272	24.402	20.359	5.906	12.387	16.76
154_R	control	gmw	14	1	6.5	24.072	21.49	4.522	16.142	17.189	0	0
161_R	control	iqa	0	3	10.892	19.718	8.633	19.305	12.804	8.84
161_R	control	iqa	1	3	10.674	21.106	7.702	18.383	12.517	9.975
161_R	control	iqa	7	3	7.321	21.223	9.461	18.952	10.801	9.406
161_R	control	iqa	14	3	5.492	19.711	11.757	19.415	11.117	9.337	5	33.3333
154_R	axotomy	iy4	0	1	4.147	12.661	10.913	22.163	10.847	4.801
154_R	axotomy	iy4	1	1	3.112	12.154	12.449	22.3	11.249	5.102
154_R	axotomy	iy4	7	1	3.25	11.986	11.768	22.732	10.914	5.601
154_R	axotomy	iy4	14	1	3.786	12.556	10.841	23.106	11.317	4.653	9	60
161_L	control	jnf	0	1	7.07	22.264	8.113	31.756	11.986	12.249
161_L	control	jnf	1	1	6.865	22.812	6.31	30.559	12.241	14.674
161_L	control	jnf	7	1	6.06	22.642	6.258	31.563	7.398	13.006
161_L	control	jnf	14	1	5.761	22.03	8.175	26.604	5.554	12.535	6	40
161_R	axotomy	kmx	0	0	16.882	25.758	16.047	22.921	6.5	11.037
161_R	axotomy	kmx	1	0	16.705	27.08	15.9	21.381	5.339	11.773
161_R	axotomy	kmx	7	0	15.577	24.628	16.058	22.007	5.814	13.853
161_R	axotomy	kmx	14	1	21.235	25.894	17.354	22.608	6.799	17.002	6	40
161_L	axotomy	mgm	0	1	14.823	15.052	21.53	12.615	25.917	35.533
161_L	axotomy	mgm	1	1	14.165	14.968	22.139	11.459	26.5	36.134
161_L	axotomy	mgm	7	1	11.352	13.061	22.414	12.26	26.344	35.713
161_L	axotomy	mgm	14	1	6.004	15.594	23.951	12.256	9.461	37.708	2	13.3333
157_L	control	q77	0	1	32.813	20.149	14.301	22.594	9.314	23.327
157_L	control	q77	1	1	33.753	20.423	13.901	20.753	8.618	22.356
157_L	control	q77	7	1	35.226	20.729	14.36	19.402	14.465	18.753
157_L	control	q77	14	1	37.645	18.584	13.883	17.29	21.164	19.692	13	86.6667
161_R	control	rb7	0	3	9.935	11.07	12.957	20.203	23.551	14.104
161_R	control	rb7	1	3	9.37	11.108	12.957	20.871	23.662	13.053
161_R	control	rb7	7	3	9.709	14.356	16.936	18.002	27.118	15.832
161_R	control	rb7	14	3	8.792	23.502	20.531	10.654	34.96	20.037	0	0
154_R	axotomy	rop	0	2	17.536	6.004	18.137	11.011	31.282	17.902
154_R	axotomy	rop	1	2	16.573	5.2	18.425	9.817	33.395	17.532
154_R	axotomy	rop	7	2	17.275	5.87	17.742	9.842	32.352	15.497
154_R	axotomy	rop	14	3	17.219	3.25	21.514	9.616	31.117	13.789	5	33.3333
157_L	axotomy	ruw	0	1	14.688	3.624	12.472	6.258	7.412	29.02
157_L	axotomy	ruw	1	1	14.298	4.031	11.933	5.451	8.504	28.648
157_L	axotomy	ruw	7	1	14.92	3.61	12.652	6.154	11.813	28.162
157_L	axotomy	ruw	14	1	15.553	4.151	10.661	6.251	15.982	26.976	1	6.66667
161_L	control	tdy	0	1	9.179	6.394	17.577	5.806	15.556	43.222
161_L	control	tdy	1	1	8.819	7.412	18.633	6.209	16.727	41.214
161_L	control	tdy	7	1	6.926	8.222	21.244	7.256	16.065	43.869
161_L	control	tdy	14	1	4.111	7.114	24.621	7.178	15.833	44.884	1	6.66667
154_R	control	tkf	0	1	11.873	4.031	5.228	4.342	9.193	2.783
154_R	control	tkf	1	1	9.202	3.25	9.753	5.576	10.014	4.717
154_R	control	tkf	7	1	9.411	2.935	9.61	6.082	10.866	4.932
154_R	control	tkf	14	1	9.159	3.368	17.908	15.343	12.884	4.703	0	0
157_L	control	ufs	0	0	7.112	2.913	11.639	6.825	28.945	6.938
157_L	control	ufs	1	1	7.256	2.913	4.868	7.568	33.534	7.66
157_L	control	ufs	7	1	6.251	4.111	27.898	8.063	36.209	6.796
157_L	control	ufs	14	1	5.814	9.059	36.545	7.827	40.191	5.969	6	40
904_L	control	3ba	0	0	10.28	15.384	17.532	11.774	17.511	48.581
904_L	control	3ba	1	0	13.832	15.771	17.902	16.619	19.077	46.541
904_L	control	3ba	7	1	13.366	23.997	23.413	14.903	23.502	46.502
904_L	control	3ba	14	1	12.545	32.099	29.761	17.177	22.901	49.113	7	46.6667
904_L	control	b5k	0	1	3.102	16.242	29.054	2.976	8.466	26.516
904_L	control	b5k	1	2	2.68	16.226	29.215	4.155	9.999	28.23
904_L	control	b5k	7	2	2.093	15.363	28.579	3.844	11.094	30.066
904_L	control	b5k	14	2	1.447	14.583	30.355	3.699	10.984	28.72	3	20
903_R	control	cxd	0	1	14.674	36.971	11.283	30.559	48.65	6.227
903_R	control	cxd	1	1	16.684	38.252	12.128	30.006	49.833	5.658
903_R	control	cxd	7	1	16.251	36.53	10.582	28.402	51.091	5.191
903_R	control	cxd	14	1	16.208	41.145	11.385	27.896	50.827	8.325	2	13.3333
902_L	control	en3	0	1	9.975	21.67	7.784	30.407	10.162	8.449
902_L	control	en3	1	1	8.656	21.65	6.5	30.095	8.387	8.365
902_L	control	en3	7	1	9.916	20.82	5.278	30.6	14.465	9.002
902_L	control	en3	14	1	32.9	21.33	5.82	36.375	16.081	9.751	0	0
904_L	axotomy	eto	0	1	6.503	20.418	21.784	30.852	13.957	14.133
904_L	axotomy	eto	1	1	6.14	19.842	22.571	30.006	14.643	13.73
904_L	axotomy	eto	7	1	7.908	21.829	24.774	33.145	18.119	16.125
904_L	axotomy	eto	14	1	7.598	20.453	24.755	34.16	21.803	13.347	6	40
903_R	control	fdl	0	1	0.127	11.195	27.031	27.848	14.974	3.31
903_R	control	fdl	1	1	0.18	9.973	34.601	34.075	19.141	3.324
903_R	control	fdl	7	1	0.12	11.635	71.155	39.494	22.998	2.6
903_R	control	fdl	14	1	0.255	12.34	72.412	39.185	23.414	2.6	1	6.66667
902_L	axotomy	h9x	0	0	18.992	28.684	18.698	24.859	5.993	5.051
902_L	axotomy	h9x	1	0	19.392	28.91	18.775	26.483	6.204	4.342
902_L	axotomy	h9x	7	1	19.783	29.569	18.837	26.739	6.853	5.546
902_L	axotomy	h9x	14	2	20.923	27.765	19.321	26.651	6.707	6.196	1	6.66667
902_L	axotomy	o2d	0	2	6.649	5.077	6.001	6.044	12.627	3.421
902_L	axotomy	o2d	1	2	8.924	5.483	6.31	5.36	14.002	1.172
902_L	axotomy	o2d	7	2	8.627	5.87	9.489	4.193	14.079	7.871
902_L	axotomy	o2d	14	2	10.014	6.515	11.904	4.39	15.967	10.207	0	0
903_R	axotomy	pyo	0	2	16.773	4.507	21.121	9.25	3.176	5.049
903_R	axotomy	pyo	1	2	15.805	4.209	19.326	10.724	3.337	5.601
903_R	axotomy	pyo	7	2	16.29	7.211	17.503	9.361	2.704	4.871
903_R	axotomy	pyo	14	2	16.61	10.565	15.514	8.973	2.18	6.12	1	6.66667
904_L	axotomy	wly	0	2	16.146	11.003	5.504	12.085	3.256	11.774
904_L	axotomy	wly	1	2	15.869	12.702	6.707	12.307	2.505	11.486
904_L	axotomy	wly	7	2	23.01	12.1	6.5	12.165	1.776	11.613
904_L	axotomy	wly	14	2	37.856	10.8	8.618	12.482	2.805	15.556	4	26.6667
903_R	axotomy	xft	0	0	17.113	7.941	12.508	20.506	27.395	0.831
903_R	axotomy	xft	1	0	17.29	6.926	11.521	21.06	27.615	0.704
903_R	axotomy	xft	7	0	19.484	8.057	11.294	27.272	26.908	8.557
903_R	axotomy	xft	14	0	20.842	8.175	10.801	27.452	25.417	10.227	0	0
902_L	control	ef7	0	1	3.61	28.64	7.568	14.433	2.016	19.813
902_L	control	ef7	1	1	3.786	28.306	10.661	14.518	1.916	20.996
902_L	control	ef7	7	1	3.79	31.833	24.775	12.957	9.354	21.397
902_L	control	ef7	14	1	8.851	33.377	29.322	15.497	12.26	21.689	3	20

## Sheet: Fig4E
animalID	cellID	sheathID	time_point (days after axotomy)	sheath_length (μm)	sheath_percent_remaining
367M	Lpos1	1	0	17.14	100
367M	Lpos1	1	1	16.5	96.266
367M	Lpos1	1	7	7.7	44.9242
367M	Lpos1	1	14	4.4	25.6709
367M	Lpos1	1	30	3.4	19.8366
367M	Lpos1	2	0	16.4	100
367M	Lpos1	2	1	13.1	79.878
367M	Lpos1	2	7	2.4	14.6341
367M	Lpos1	2	14	2	12.1951
367M	Lpos1	2	30	1.7	10.3659
367M	Lpos1	3	0	32.3	100
367M	Lpos1	3	1	28.5	88.2353
367M	Lpos1	3	7	14.5	44.8916
367M	Lpos1	3	14	6	18.5759
367M	Lpos1	3	30	4.5	13.9319
367M	Lpos1	4	0	10.5	100
367M	Lpos1	4	1	8.7	82.8571
367M	Lpos1	4	7	1.5	14.2857
367M	Lpos1	4	14	1.5	14.2857
367M	Lpos1	4	30	0	0
367M	Lpos1	5	0	16.5	100
367M	Lpos1	5	1	15.1	91.5152
367M	Lpos1	5	7	0	0
367M	Lpos1	5	14	0	0
367M	Lpos1	5	30	0	0
446F	Lpos3	1	0	11	100
446F	Lpos3	1	1	10.1	91.8182
446F	Lpos3	1	7	3	27.2727
446F	Lpos3	1	14	2.1	19.0909
446F	Lpos3	1	30	1.3	11.8182
446F	Lpos3	2	0	14.7	100
446F	Lpos3	2	1	13.4	91.1565
446F	Lpos3	2	7	3.3	22.449
446F	Lpos3	2	14	0	0
446F	Lpos3	2	30	0	0
84M	Lpos5	1	0	19.5	100
84M	Lpos5	1	1	16.36	83.8974
84M	Lpos5	1	7	9.1	46.6667
84M	Lpos5	1	14	1.8	9.23077
84M	Lpos5	1	30	0	0
84M	Lpos5	2	0	22	100
84M	Lpos5	2	1	19.7	89.5455
84M	Lpos5	2	7	6.6	30
84M	Lpos5	2	14	0	0
84M	Lpos5	2	30	0	0
85M	Lpos2	1	0	26.5	100
85M	Lpos2	1	1	26.3	99.2453
85M	Lpos2	1	7	2	7.54717
85M	Lpos2	1	14	1.9	7.16981
85M	Lpos2	1	30	0	0
85M	Lpos2	2	0	22.3	100
85M	Lpos2	2	1	16.2	72.6457
85M	Lpos2	2	7	3.5	15.6951
85M	Lpos2	2	14	0	0
85M	Lpos2	2	30	0	0
85M	Rpos2	1	0	23.3	100
85M	Rpos2	1	1	19.4	83.2618
85M	Rpos2	1	7	9.5	40.7725
85M	Rpos2	1	14	6.2	26.6094
85M	Rpos2	1	30	1.4	6.00858
85M	Rpos2	2	0	8.9	100
85M	Rpos2	2	1	3.1	34.8315
85M	Rpos2	2	7	0	0
85M	Rpos2	2	14	0	0
85M	Rpos2	2	30	0	0

## Sheet: Fig4G, fig. S4D
animalID	cellID	sheathID	1 day after 2Phatal, ΔF/F
			myelinated axon segment	unmyelinated axon segment
367M	Lpos1	1	-0.815341	-0.867249
367M	Lpos1	2	-0.552853	-0.826762
367M	Lpos1	3	-0.602253	-0.758661
367M	Lpos1	5	-0.613263	-0.858121
446F	Lpos3	1	-0.748135	-0.774324
446F	Lpos3	2	-0.504111	-0.631964
80F	Lpos1	1	-0.824892	-0.924191
80F	Lpos1	2	-0.548269	-0.955951
80F	Lpos1	3	-0.787168	-0.954915
84M	Lpos5	1	-0.411853	-0.726072
84M	Lpos5	2	-0.511909	-0.748712
85M	Lpos2	1	-0.548171	-0.891885
85M	Lpos2	2	-0.389309	-0.688128
85M	Rpos2	1	-0.780648	-0.895633
85M	Rpos2	2	-0.150304	-0.638614

## Sheet: Fig. 4I, fig. S4D
animalID	cell/position ID	condition	Oligodendrocyte soma count
			d0	d30
85M	Rpos2_cell1	2phatal	0	0
85M	Lpos2	2phatal	1	2
85M	Lcontrol	control	2	2
85M	Rcontrol	control	0	1
85M	Rpos2_cell2	2phatal	3	3
84M	Lcontrol	control	3	3
84M	Lpos5	2phatal	3	3
80F	Rcontrol	control	3	4
80F	Lpos1	2phatal	3	3
80F	Lcontrol	control	3	4
80F	Rpos1	2phatal	4	6
446F	Lpos3	2phatal	2	2
446F	Lcontrol	control	6	6

## Sheet: Fig. 5C,D, fig. S6A,B
	animalID_hemisphere	myelination_status	side	condition	Microglia ΔF/F after axotomy (time in minutes after axotomy)
					0	5	10	15	20	25	30	35	40	45	50	55
50 μm ROI away from axotomy site	006F_R	myelinated	distal	axotomy	0	0.0717942	-0.101687	-0.202657	0.107137	0.128608	0.205904	0.436329	0.565586	0.4133	0.732185	0.740799
	006F_R	unmyelinated	distal	axotomy	0	-0.0511871	0.108915	0.351385	0.312183	0.27343	0.324078	0.407642	0.468044	0.472922	0.358797	0.572526
	006F_R	myelinated	proximal	axotomy	0	-0.177915	-0.229787	-0.17827	-0.0985297	-0.0364112	-0.0190698	0.371913	0.465414	0.148938	0.291789	0.374669
	006F_R	unmyelinated	proximal	axotomy	0	-0.290798	-0.446818	0.33973	0.0473272	0.239639	0.202771	0.422872	0.570274	0.795345	0.907219	0.945378
	006F_R	myelinated		control	0	0.266957	0.296614	0.147653	0.297667	0.293701	0.321826	0.678202	0.691644	0.561965	0.589246	0.636923
	006F_R	unmyelinated		control	0	-0.273083	-0.151943	-0.017009	0.0525278	0.11678	0.259934	0.0716034	0.089545	-0.106919	-0.103777	0.0805661
	007F_L	myelinated	distal	axotomy	0	0.160763	0.0866657	0.0887869	0.383793	0.86404	1.76189	1.29207	1.28352	1.26223	1.3031	1.5969
	007F_L	unmyelinated	distal	axotomy	0	-0.0347769	-0.0471449	0.0701842	0.104172	0.111034	0.0742963	-0.0500772	-0.0226301	0.0988121	0.0789922	0.0992117
	007F_L	myelinated	proximal	axotomy	0	-0.159194	0.0233458	-0.0923244	0.586547	1.90848	1.73294	2.22802	2.90611	3.61157	3.81306	3.96414
	007F_L	unmyelinated	proximal	axotomy	0	-0.0281991	0.29289	-0.020667	-0.133033	-0.0929279	-0.118945	0.359042	0.374225	0.551436	0.720748	0.697945
	007F_L	myelinated		control	0	0.229614	0.047455	0.0368371	0.0288554	0.18203	0.355615	0.435139	0.542138	0.682017	0.522286	0.505618
	007F_L	unmyelinated		control	0	0.0016406	0.163623	0.10515	0.15903	0.0183374	0.0429021	-0.182601	-0.0616986	-0.158821	0.410807	0.438472
	007F_R	myelinated	distal	axotomy	0	-0.169224	0.959713	0.768216	0.910621	2.00985	2.15795	1.66593	2.18444	2.6617	2.64454	2.28482
	007F_R	myelinated	proximal	axotomy	0	-0.00271674	0.2311	0.167659	0.209634	0.628993	0.761009	0.8545	0.862462	1.12171	0.713762	0.829396
	007F_R	myelinated		control	0	0.0606804	-0.0386036	-0.110158	-0.143042	-0.0376517	0.194534	0.282119	0.140311	0.239005	0.0125249	0.277377
	042M_L	myelinated	distal	axotomy	0	0.19601	0.0591152	0.113516	0.116961	-0.0245336	0.254952	0.0919021	0.20823	0.196567	0.0841273	-0.184548
	042M_L	unmyelinated	distal	axotomy	0	-0.270598	-0.172579	0.931558	2.84333	4.37681	4.9967	5.58955	5.33611	5.6267	5.73694	6.14868
	042M_L	myelinated	proximal	axotomy	0	-0.19253	-0.207135	-0.199584	-0.215334	-0.325193	-0.337165	-0.325993	-0.283167	-0.277051	-0.309242	-0.362416
	042M_L	unmyelinated	proximal	axotomy	0	0.812051	2.72415	3.43104	4.29569	4.56119	5.68494	6.06455	6.22078	6.75346	7.21648	7.24818
	042M_L	myelinated		control	0	-0.184809	-0.353646	-0.28353	0.027	0.16681	-0.127197	0.119852	0.0572161	0.254209	0.551701	-0.0088594
	042M_L	unmyelinated		control	0	0.165278	0.592908	0.556518	0.140861	0.805939	0.461561	0.67867	0.898605	1.20473	1.52075	1.75973
	042M_R	myelinated	distal	axotomy	0	-0.182559	0.391698	0.388813	0.401971	0.298459	0.247885	1.03437	1.34008	1.10574	0.745322	0.801757
	042M_R	unmyelinated	distal	axotomy	0	-0.455327	-0.129704	-0.160834	-0.289145	-0.0252268	-0.400063	-0.0664993	-0.227077	-0.306888	-0.634804	-0.593882
	042M_R	myelinated	proximal	axotomy	0	-0.234663	-0.294402	-0.411758	-0.542685	-0.41163	-0.261544	-0.24724	-0.0397668	0.0430832	-0.0780517	0.264702
	042M_R	unmyelinated	proximal	axotomy	0	-0.337368	-0.434153	0.00107045	0.257414	0.222913	-0.0495418	-0.110086	-0.239605	-0.668696	-0.563164	-0.67206
	042M_R	myelinated		control	0	0.0189308	0.715303	0.504512	0.598601	1.08623	1.19234	1.02508	0.865676	0.710147	0.928802	1.00457
	042M_R	unmyelinated		control	0	0.125995	0.0362757	-0.496448	-0.25242	-0.13314	-0.0613201	-0.457766	-0.422619	-0.388862	-0.318729	-0.244835
	945F_R	myelinated	distal	axotomy	0	-0.212618	-0.243997	-0.208189	0.202126	-0.047626	-0.093373	-0.134514	-0.143171	-0.162485	-0.0483712	0.096915
	945F_R	unmyelinated	distal	axotomy	0	-0.456606	-0.41954	0.225875	-0.204742	-0.26666	-0.294845	-0.112462	-0.238163	-0.207166	0.162118	0.168152
	945F_R	myelinated	proximal	axotomy	0	0.0325698	-0.00952228	0.0369313	0.412436	0.623701	0.843766	0.868784	1.13107	1.28051	1.7369	1.67974
	945F_R	unmyelinated	proximal	axotomy	0	-0.440437	-0.532559	-0.38363	-0.397526	-0.386343	-0.506546	-0.498465	-0.481377	-0.433512	-0.286601	-0.361038
	945F_R	myelinated		control	0	-0.305524	-0.228824	-0.307846	0.0566232	-0.038071	0.19613	0.17311	0.107707	0.155804	0.248038	0.204266
	945F_R	unmyelinated		control	0	-0.358328	-0.39768	0.0353973	0.143029	0.275288	-0.0882689	-0.107624	-0.0977583	0.190773	0.227071	0.268144
	946F_R	unmyelinated	distal	axotomy	0	0.320901	0.280197	0.483109	0.231185	1.94153	2.59303	3.11711	4.04386	5.47909	5.94115	8.63649
	946F_R	unmyelinated	proximal	axotomy	0	-0.0790827	-0.169743	0.0181933	-0.419004	-0.387783	-0.585138	-0.539466	-0.587609	-0.481878	-0.498903	-0.449177
	946F_R	unmyelinated		control	0	0.0793187	-0.110564	-0.147261	-0.475139	-0.268602	-0.440668	-0.521665	-0.526237	-0.467437	-0.470161	-0.489389
	948F_L	myelinated	distal	axotomy	0	-0.245603	-0.330471	-0.286898	-0.273889	0.167732	-0.0282066	0.163605	0.0913521	1.05499	0.864578	1.33635
	948F_L	unmyelinated	distal	axotomy	0	-0.33283	-0.334202	-0.354167	-0.218655	-0.158939	-0.0424185	-0.0697792	0.241249	0.344509	0.452879	0.37688
	948F_L	myelinated	proximal	axotomy	0	0.159313	0.451237	0.502189	0.37507	1.07892	2.3664	3.60093	4.64011	7.77505	7.78073	10.3746
	948F_L	unmyelinated	proximal	axotomy	0	0.0321749	-0.0715041	0.0675235	0.726537	1.09231	1.26551	1.32146	0.842512	1.18862	1.34655	0.712341
	948F_L	myelinated		control	0	-0.0711954	-0.171393	0.0367538	0.056861	0.189213	0.239643	0.0403159	-0.0626572	-0.158692	-0.254564	0.0278278
	948F_L	unmyelinated		control	0	-0.0786512	-0.134108	-0.0838937	-0.0442564	-0.0467634	-0.0157981	-0.0625925	-0.0380837	-0.0164283	0.0091012	-0.0542368
	948F_R	myelinated	distal	axotomy	0	1.06056	0.654884	0.7083	0.68779	0.305345	0.503978	0.31375	0.262047	0.408093	0.180852	0.249735
	948F_R	unmyelinated	distal	axotomy	0	-0.0527276	0.159036	-0.13736	0.139583	0.224403	0.192717	0.204054	0.246256	0.234368	0.623094	0.610706
	948F_R	myelinated	proximal	axotomy	0	0.72129	0.775287	1.00031	0.953975	0.466575	0.867868	1.44136	1.47544	1.26516	1.62339	1.07173
	948F_R	unmyelinated	proximal	axotomy	0	-0.153002	0.094376	-0.334835	-0.372704	-0.0207861	-0.0679016	0.38386	0.500445	0.576703	1.19678	1.5809
	948F_R	myelinated		control	0	0.142384	0.633281	0.899487	0.802301	1.12558	1.22429	0.30629	0.592655	0.951256	0.838501	0.857859
	948F_R	unmyelinated		control	0	-0.000900944	-0.0389357	-0.0957398	-0.131261	-0.172262	-0.0681454	-0.131956	-0.0920397	0.033353	0.10194	-0.184548
	949M_R	myelinated	distal	axotomy	0	0.279971	0.135668	0.332977	0.54118	0.603022	0.306292	0.494194	1.03048	1.5076	1.20173	1.45353
	949M_R	myelinated	proximal	axotomy	0	-0.0909939	-0.0622188	-0.227379	-0.0409135	0.0502668	-0.0997389	0.227292	0.229798	0.0961081	0.104264	0.215158
	949M_R	myelinated		control	0	0.223732	-0.0606601	0.799236	0.620135	1.16351	0.832886	0.740664	1.31473	1.02106	0.795762	1.01218
	950M_L	myelinated	distal	axotomy	0	0.0638064	0.113993	-0.305788	-0.140184	-0.210933	-0.24011	-0.0130666	0.00151233	0.197095	-0.058424	0.190039
	950M_L	unmyelinated	distal	axotomy	0	-0.0368214	-0.021309	0.0230398	0.0561451	0.0379109	0.0831529	0.140539	0.104427	0.182094	0.266851	0.337649
	950M_L	myelinated	proximal	axotomy	0	-0.364233	-0.505094	-0.569576	-0.533626	-0.671104	-0.601963	-0.632144	-0.607443	-0.658466	-0.635517	-0.627577
	950M_L	unmyelinated	proximal	axotomy	0	-0.241908	-0.227416	0.0385203	0.381848	0.0598631	0.47145	0.631956	0.661582	1.22541	1.14725	1.40975
	950M_L	myelinated		control	0	0.1367	-0.136919	-0.358798	-0.145763	0.0961781	-0.0847363	-0.122887	-0.24114	-0.356986	-0.469454	-0.264498
	950M_L	unmyelinated		control	0	-0.346327	-0.358422	-0.233731	-0.10125	-0.176255	-0.000228808	0.0603976	-0.0747621	-0.0613444	0.00897214	0.035214
	950M_R	myelinated	distal	axotomy	0	-0.025405	-0.0140873	-0.13414	-0.169495	-0.0903428	-0.0107729	0.0768766	0.31154	-0.0768355	-0.0482278	0.112103
	950M_R	myelinated	proximal	axotomy	0	0.0116041	0.178978	0.0908547	0.14599	0.723767	0.662403	0.675403	0.666955	1.18554	0.627898	1.05969
	950M_R	myelinated		control	0	-0.128618	-0.119558	-0.27011	-0.374045	-0.29355	-0.0918487	-0.0626231	-0.136769	-0.16523	-0.389506	-0.147509
30 μm ROI at axotomy site	006F_R	myelinated		axotomy	0	1.78606	1.73946	1.57643	1.79534	1.9843	2.04259	2.57158	2.82394	2.72506	2.76629	2.83122
	006F_R	myelinated		control	0	0.301272	0.281692	0.0743092	0.364385	0.564368	0.507797	0.836538	0.703824	0.852211	0.858557	0.918342
	006F_R	unmyelinated		axotomy	0	0.939788	0.889779	1.01494	1.16678	1.45513	1.59642	1.54442	1.56565	1.81299	1.95265	2.00682
	006F_R	unmyelinated		control	0	-0.277594	-0.18696	-0.0347385	0.0728823	0.182777	0.0573426	-0.0966307	0.0483999	-0.0865579	-0.155582	-0.00727138
	007F_L	myelinated		axotomy	0	0.490879	1.68169	2.15629	2.25933	3.29886	3.74991	3.76455	3.85059	4.23251	4.49373	4.54324
	007F_L	myelinated		control	0	0.251082	0.0593796	0.0555869	0.0073119	0.252112	0.57177	0.556409	0.449286	0.716205	0.616896	0.441948
	007F_L	unmyelinated		axotomy	0	1.83555	2.83222	3.26882	3.19487	3.37074	3.89514	3.40022	3.65087	3.45882	3.55652	3.76043
	007F_L	unmyelinated		control	0	0.236753	0.685252	0.5442	0.619746	0.565014	0.606275	0.516736	0.4984	0.446841	0.700039	0.889453
	007F_R	myelinated		axotomy	0	0.927973	1.2591	1.47778	1.58419	1.8686	1.91408	1.88223	1.89017	1.89839	1.88394	1.89067
	007F_R	myelinated		control	0	0.141035	0.0368966	-0.0780349	-0.10105	-0.0272462	0.295061	0.298945	0.305351	0.298527	0.128067	0.319907
	042M_L	myelinated		axotomy	0	0.535997	0.736341	0.947472	1.09741	0.942644	0.992269	1.02681	1.14842	1.16813	1.26391	1.27366
	042M_L	myelinated		control	0	-0.0500528	-0.232398	-0.28047	-0.0437924	0.0601188	-0.134265	0.0947961	0.087646	0.150922	0.23231	-0.0905558
	042M_L	unmyelinated		axotomy	0	0.542538	1.00233	1.14831	1.46478	1.69244	1.67501	1.92775	2.23117	2.56254	2.38296	2.1189
	042M_L	unmyelinated		control	0	0.116257	0.512644	0.684255	0.135797	0.656793	0.44098	0.419416	0.695503	0.897616	1.12924	1.38401
	042M_R	myelinated		axotomy	0	0.586566	0.621051	0.78377	0.79372	0.798465	0.730392	0.93854	0.850365	1.04144	1.05043	1.04038
	042M_R	myelinated		control	0	-0.0785133	0.481559	0.36901	0.214533	0.312344	0.494785	0.320682	0.054778	-0.0459213	0.193083	0.154923
	042M_R	unmyelinated		axotomy	0	-0.0271255	0.0366909	0.221746	0.212899	0.230714	0.300791	0.322981	0.46426	0.478746	0.486077	0.475687
	042M_R	unmyelinated		control	0	0.0785965	0.00364698	-0.403233	-0.376719	-0.444609	-0.0639921	-0.496406	-0.584492	-0.602018	-0.348954	-0.485417
	945F_R	myelinated		axotomy	0	0.684424	1.38964	2.32984	2.4892	3.02066	2.57885	2.79715	3.17143	3.79398	4.76568	4.93604
	945F_R	myelinated		control	0	-0.338506	-0.271304	-0.159018	0.144558	0.115178	0.337271	0.358728	0.306387	0.315368	0.506111	0.44977
	945F_R	unmyelinated		axotomy	0	0.488701	0.457101	1.65862	1.17437	1.28987	1.53396	1.6217	2.1685	1.71569	2.31539	1.88077
	945F_R	unmyelinated		control	0	-0.294709	-0.277524	0.263285	0.0798423	0.160555	-0.0447048	-0.0419354	0.0317268	0.0451096	0.220158	0.159394
	946F_R	unmyelinated		axotomy	0	0.12013	0.335489	0.681653	0.804732	0.897401	1.20885	1.36105	1.24939	1.91468	1.7561	2.02743
	946F_R	unmyelinated		control	0	0.485353	0.309217	0.406132	0.00515726	0.245044	0.0261546	0.043214	-0.0832408	0.175279	0.183299	0.239587
	948F_L	myelinated		axotomy	0	0.468012	0.955611	1.18365	1.20992	1.75736	2.66967	2.6421	3.03489	2.96779	2.7031	3.82261
	948F_L	myelinated		control	0	-0.110109	-0.154042	0.0053539	0.000496229	0.0720992	0.115248	-0.0608976	-0.13149	-0.186992	-0.210561	-0.0168799
	948F_L	unmyelinated		axotomy	0	0.41171	0.966151	1.17709	1.79421	2.46754	2.76524	2.98549	2.60425	2.98802	3.65409	3.55792
	948F_L	unmyelinated		control	0	-0.0724971	-0.096042	-0.0914898	-0.0536058	-0.0441921	-0.0487058	-0.0495959	0.0402349	0.062289	0.0382147	-0.00561058
	948F_R	myelinated		axotomy	0	3.10768	5.05221	5.98089	7.88146	8.82071	8.19798	8.72163	9.907	10.0612	9.27723	9.67769
	948F_R	myelinated		control	0	0.227888	0.602999	0.766363	1.21942	1.0145	1.08213	0.73388	0.840475	1.03267	0.656011	0.751579
	948F_R	unmyelinated		axotomy	0	0.471048	0.702335	1.20491	1.22962	1.35285	1.13259	1.93452	1.98998	1.99891	1.84601	1.74993
	948F_R	unmyelinated		control	0	-0.104933	-0.0814375	-0.137431	-0.156626	-0.0683602	0.00655102	-0.129911	0.110155	0.0505208	0.140371	-0.0592543
	949M_R	myelinated		axotomy	0	0.277003	1.69546	2.25076	3.11499	3.027	3.37208	3.88249	3.8195	4.01542	4.30068	4.28599
	949M_R	myelinated		control	0	0.0981374	-0.0305375	0.432065	0.637474	1.17464	0.647843	0.549494	0.818844	0.575655	0.307243	0.501878
	950M_L	myelinated		axotomy	0	0.168949	0.410158	0.483734	0.325961	0.172142	0.226678	0.231063	0.157411	0.270927	0.507775	0.621559
	950M_L	myelinated		control	0	-0.0593401	-0.166168	-0.372651	-0.309697	0.0530238	-0.0649289	-0.0298916	-0.210174	-0.269263	-0.368965	-0.239906
	950M_L	unmyelinated		axotomy	0	2.07474	1.48666	2.22949	2.47111	2.66468	3.10657	4.15711	4.12581	4.48543	3.78051	3.0692
	950M_L	unmyelinated		control	0	-0.40636	-0.443991	-0.379637	-0.214932	-0.260983	-0.17739	-0.119589	-0.198853	-0.206809	-0.130908	-0.138732
	950M_R	myelinated		axotomy	0	0.118094	0.466902	0.467577	0.642353	0.568927	0.469439	0.471306	0.564524	0.671724	1.00029	1.21026
	950M_R	myelinated		control	0	-0.117283	-0.0933612	-0.155839	-0.158404	-0.0870433	0.116649	-0.00706641	-0.0689968	-0.123188	-0.340858	0.011952

## Sheet: Fig. 5G,H, fig. S6C
animalID_hemisphere	side	region	Microglia ΔF/F after axotomy (5 μm ROI, time in minutes after axotomy)
			0	5	10	15	20	25	30	35	40	45	50	55
006F_R	proximal	node	0	3.59439	2.69183	3.28669	1.56022	0.538971	-0.0553365	-0.224046	-0.286724	-0.23558	-0.0231975	-0.334775
006F_R	proximal	internode	0	-0.27478	-0.041404	-0.630948	-0.618623	-0.408401	-0.580269	-0.449289	-0.583036	-0.38707	-0.371996	-0.402214
007F_L	distal	node	0	-0.199593	-0.157357	-0.123388	-0.0931396	-0.121866	0.566667	0.397272	0.464288	0.418871	4.89513	10.5832
007F_L	distal	internode	0	0.147403	-0.0944713	0.160872	0.229478	0.436212	0.333562	3.08557	3.25907	3.84793	6.55685	4.26213
007F_R	distal	node	0	-0.115465	-0.0366493	-0.270077	-0.195431	-0.208602	0.298786	0.0927374	0.186405	0.356911	0.323872	0.163264
007F_R	distal	internode	0	-0.10729	-0.110946	-0.0791138	0.0729092	-0.167359	0.0570317	-0.101821	-0.0943681	0.154689	0.205932	0.0725893
042M_L	distal	node	0	1.43257	0.537392	0.320386	0.231458	2.76288	5.95447	6.48346	6.01189	7.08865	6.99286	6.90366
042M_L	distal	internode	0	-0.287159	-0.0678608	-0.102639	-0.451753	-0.351812	-0.522511	0.0354138	-0.244161	-0.323661	0.135941	-0.483839
042M_R	distal	node	0	0.0719014	2.9011	1.5891	1.93394	0.86956	1.30187	1.05202	0.769944	0.784906	0.596622	1.77077
042M_R	proximal	node	0	-0.0464453	-0.229081	0.332065	2.29177	2.54498	3.8978	4.90059	5.14308	5.24988	5.36997	6.08278
042M_R	distal	internode	0	-0.329768	0.171495	-0.375246	-0.175103	-0.690959	-0.778068	-0.510011	0.59759	-0.58251	-0.53553	0.906602
042M_R	proximal	internode	0	-0.200808	-0.139398	-0.301536	-0.51216	-0.412856	-0.259762	-0.449841	-0.509362	-0.457859	-0.688086	-0.101477
945F_R	distal	node	0	-0.640698	-0.627502	-0.716643	-0.552275	-0.513874	-0.413053	-0.437539	-0.477952	-0.381392	-0.382001	-0.307205
945F_R	proximal	node	0	0.0210993	0.275337	0.664768	1.49572	1.67084	5.74906	2.08028	2.89947	4.58145	3.25972	3.20596
945F_R	distal	internode	0	-0.18368	0.151521	-0.167282	0.780186	0.713873	1.8158	0.6452	0.716581	0.853109	0.784905	0.904811
945F_R	proximal	internode	0	0.0556656	0.0873562	0.0513878	1.18161	1.29777	1.48106	1.44006	1.69404	1.55786	2.09414	2.13234
948F_R	distal	node	0	0.392036	-0.205193	-0.217381	0.645042	-0.0580273	0.279399	-0.331993	-0.177928	3.43269	3.29727	6.67533
948F_R	distal	internode	0	1.23533	0.47346	0.256877	0.0130881	0.225808	0.0934295	-0.0802474	0.720097	0.311896	0.0422689	0.199122
949M_R	distal	node	0	0.699611	0.786448	0.497558	0.19885	2.32252	3.0579	0.316269	4.00905	3.68332	0.531175	1.25063
949M_R	proximal	node	0	0.192173	-0.181535	0.159192	0.170444	0.14201	0.426248	0.271453	1.71761	1.30418	0.366965	0.817415
949M_R	distal	internode	0	1.12091	-0.105694	1.43459	1.31703	1.09878	1.09323	1.90635	0.426832	2.85867	3.03488	2.41839
949M_R	proximal	internode	0	-0.0336807	-0.219456	1.39448	0.371918	0.323735	0.0512212	0.269833	0.304045	0.523702	0.760834	0.386349
950M_L	distal	node	0	-0.0274501	-0.14533	-0.0451395	1.08937	1.09322	0.103576	0.359722	1.36222	0.252878	0.201875	0.214539
950M_L	distal	internode	0	0.274844	0.186481	0.085864	0.204652	0.475521	0.225769	0.160885	-0.279781	-0.126535	0.486024	0.467977
950M_R	proximal	node	0	0.0758328	-0.161985	-0.33428	-0.337349	-0.150273	0.0143739	0.191551	7.50336	7.28919	4.89871	4.48343
950M_R	proximal	internode	0	-0.26638	0.0730845	0.406276	0.686359	0.293631	2.10123	0.124994	0.222964	0.450612	0.507169	1.16764

## Sheet: fig. S7
animalID_hemsiphere	condition / axotomy position	Microglia ΔF/F after axotomy (time in minutes after axotomy)												sheath present 1 day after axotomy?
		0	5	10	15	20	25	30	35	40	45	50	55
941M_L	control	0	-0.0315545	0.00625329	0.0399219	-0.0389706	-0.163429	-0.18273	-0.347079	-0.217884	-0.267518	-0.16131	-0.0836729	y
941M_L	control	0	-0.114501	-0.092723	0.0453857	0.0312555	-0.107865	-0.0135464	0.0165101	-0.0217943	-0.00593587	-0.043625	0.0568195	y
941M_L	paranode	0	-0.137169	-0.0925811	0.0321617	0.161049	0.181704	0.24286	-0.260292	-0.251216	0.0288354	0.0715405	0.0147297	y
941M_L	internodeCenter	0	0.534453	0.754148	1.43494	1.55187	1.27524	1.09711	0.969239	0.578906	0.338226	0.389385	0.151605	n
941M_R	control	0	-0.301905	-0.308959	-0.30416	-0.268924	-0.197755	-0.238179	-0.297565	-0.0516741	-0.0890351	-0.188966	-0.168008	y
941M_R	control	0	-0.432184	-0.357814	-0.3393	-0.00944191	-0.277089	-0.307264	-0.291659	-0.300004	0.0305856	-0.0375769	0.312238	y
941M_R	paranode	0	-0.279203	-0.139731	-0.174981	0.0902386	0.244846	0.341758	0.000255666	0.291314	0.121595	-0.0205416	0.11419	y
941M_R	internodeCenter	0	-0.377142	-0.54157	-0.31091	-0.163133	-0.204822	0.161041	0.264047	0.610076	0.393553	0.553079	0.921173	y
943M_L	control	0	-0.0894944	-0.140103	-0.173108	-0.0707235	-0.124434	-0.0635749	-0.22964	-0.314869	-0.0885783	-0.250586	-0.194079	y
943M_L	control	0	-0.011348	0.023856	0.00778823	0.203413	0.365303	0.424007	0.4894	0.23238	0.221668	0.555945	0.287373	y
943M_L	paranode	0	-0.269684	-0.371705	-0.377487	-0.145757	0.189178	0.603729	1.2633	1.2612	1.84198	2.21891	2.31215	y
943M_L	internodeCenter	0	-0.180744	-0.307749	-0.188523	-0.0349399	0.0579643	0.387782	0.621571	1.07398	1.11481	1.41099	1.44401	n
943M_R	control	0	-0.110383	-0.11359	0.0110146	0.0728791	-0.0198614	0.264461	0.3132	0.348033	0.0521477	0.291859	0.539529	y
943M_R	control	0	-0.244922	-0.330589	-0.102203	0.304301	0.167933	0.0203077	0.0216622	0.143838	0.0384891	-0.105067	0.165643	y
943M_R	paranode	0	-0.279015	-0.143454	0.0062385	-0.0779981	0.108442	0.445364	0.740426	0.833369	0.962979	2.22391	2.55167	y
943M_R	internodeCenter	0	-0.246335	-0.520484	-0.440853	-0.43125	-0.479932	-0.322067	-0.151441	0.49281	0.942698	1.76533	2.54998	n
944M_R	control	0	-0.060464	-0.0723517	-0.133914	-0.116068	-0.191098	-0.14301	-0.349885	-0.155656	0.282334	-0.0842344	-0.0946675	y
944M_R	paranode	0	-0.2619	-0.155682	-0.212075	-0.169986	-0.0800759	-0.100501	-0.112833	-0.131828	-0.0931363	-0.0191234	-0.03529	y

## Sheet: Fig. 6B,D,E, fig. S6D,E, fig.S9
animalID_hemisphere	myelination_status	side	time_point (days after axotomy)	axon_width (FWHM) (μm)	axon_lengthRemaining_wholeImageVolume (μm)	axon_discontinuousLength_afterDegen_wholeImageVolume (distal axon segments only) (μm)	50 μm ROI used for Fig. 6B, and fig. S6D (myelinated axons only)				InternodeLength (if adjacent node of Ranvier is discernable) (μm)
							axon_length_50μmROI	axon_percentRemaining_50μmROI	sheath_length_50μmROI	sheath_percentRemaining_50μmROI
042M_R	myelinated	proximal	0	1.33286	126.1		50	100	50	100	68.3
042M_R	myelinated	proximal	1		53		0	0	50	100
042M_R	myelinated	proximal	2		41.9		0	0	35.9	71.8
042M_R	myelinated	proximal	3		40.3		0	0	27.6	55.2
042M_R	myelinated	proximal	4		43.2		0	0	15.4	30.8
042M_R	myelinated	proximal	5		31.2		0	0	11.1	22.2
042M_R	myelinated	proximal	6		27.1		0	0	10	20
042M_R	myelinated	proximal	7		24.3		0	0	8.5	17
042M_R	myelinated	distal	0		151.8		50	100	44.8	100	55.7
042M_R	myelinated	distal	1		123.4		21.6	43.2	34	75.8929
042M_R	myelinated	distal	2		118.4		16.6	33.2	30.8	68.75
042M_R	myelinated	distal	3		0	8.7	0	0	21	46.875
042M_R	myelinated	distal	4		0	5.4	0	0	18.5	41.2946
042M_R	myelinated	distal	5		0	4.3	0	0	14.7	32.8125
042M_R	myelinated	distal	6		0	3.8	0	0	14	31.25
042M_R	myelinated	distal	7		0	3.2	0	0	14.2	31.6964
042M_R	unmyelinated	proximal	0	1.06629	138.4
042M_R	unmyelinated	proximal	1		137.6
042M_R	unmyelinated	proximal	2		137.3
042M_R	unmyelinated	proximal	3		132
042M_R	unmyelinated	proximal	4		128.2
042M_R	unmyelinated	proximal	5		127.2
042M_R	unmyelinated	proximal	6		127.852
042M_R	unmyelinated	proximal	7		125.082
042M_R	unmyelinated	distal	0		115.6
042M_R	unmyelinated	distal	1		112
042M_R	unmyelinated	distal	2		0	0
042M_R	unmyelinated	distal	3		0	0
042M_R	unmyelinated	distal	4		0	0
042M_R	unmyelinated	distal	5		0	0
042M_R	unmyelinated	distal	6		0	0
042M_R	unmyelinated	distal	7		0	0
042M_L	myelinated	distal	0	1.51058	132.2		50	100	50	100	129.9
042M_L	myelinated	distal	1		99.9		32.7	65.4	50	100
042M_L	myelinated	distal	2		93.3	2.3	26.1	52.2	47.1	94.2
042M_L	myelinated	distal	3		0	0	0	0	40.7	81.4
042M_L	myelinated	distal	4		0	0	0	0	40.4	80.8
042M_L	myelinated	distal	5		0	0	0	0	36.1	72.2
042M_L	myelinated	distal	6		0	0	0	0	35.8	71.6
042M_L	myelinated	distal	7		0	0	0	0	34.4	68.8
042M_L	myelinated	proximal	0		60.4		50	100	50	100	102.2
042M_L	myelinated	proximal	1		0		0	0	50	100
042M_L	myelinated	proximal	2		0		0	0	50	100
042M_L	myelinated	proximal	3		0		0	0	50	100
042M_L	myelinated	proximal	4		0		0	0	50	100
042M_L	myelinated	proximal	5		0		0	0	50	100
042M_L	myelinated	proximal	6		0		0	0	47.6	95.2
042M_L	myelinated	proximal	7		0		0	0	47.1	94.2
042M_L	unmyelinated	proximal	0	1.33286	110
042M_L	unmyelinated	proximal	1		0
042M_L	unmyelinated	proximal	2		0
042M_L	unmyelinated	proximal	3		0
042M_L	unmyelinated	proximal	4		0
042M_L	unmyelinated	proximal	5		0
042M_L	unmyelinated	proximal	6		0
042M_L	unmyelinated	proximal	7		0
042M_L	unmyelinated	distal	0		123.5
042M_L	unmyelinated	distal	1		0	0
042M_L	unmyelinated	distal	2		0	0
042M_L	unmyelinated	distal	3		0	0
042M_L	unmyelinated	distal	4		0	0
042M_L	unmyelinated	distal	5		0	0
042M_L	unmyelinated	distal	6		0	0
042M_L	unmyelinated	distal	7		0	0
007F_R	myelinated	proximal	0	1.33286	131.5		50	100	50	100
007F_R	myelinated	proximal	1		94.1		27.6	55.2	35.1	70.2
007F_R	myelinated	proximal	2		90.6		24.1	48.2	36.2	72.4
007F_R	myelinated	proximal	3		87.2		20.7	41.4	33.1	66.2
007F_R	myelinated	proximal	4		82.1		15.6	31.2	39.9	79.8
007F_R	myelinated	proximal	5		67.2	2.6	0.7	1.4	38.4	76.8
007F_R	myelinated	proximal	6		62.4	0	0	0	26	52
007F_R	myelinated	proximal	7		61.8	0	0	0	21.8	43.6
007F_R	myelinated	distal	0		115.3		50	100	50	100	86.4
007F_R	myelinated	distal	1		89.8		39.5	79	50	100
007F_R	myelinated	distal	2		84.8		34.5	69	50	100
007F_R	myelinated	distal	3		0	0	0	0	50	100
007F_R	myelinated	distal	4		0	0	0	0	45.7	91.4
007F_R	myelinated	distal	5		0	0	0	0	44.6	89.2
007F_R	myelinated	distal	6		0	0	0	0	37.3	74.6
007F_R	myelinated	distal	7		0	0	0	0	34.7	69.4
007F_R	unmyelinated	proximal	0	1.244	137.8
007F_R	unmyelinated	proximal	1		135.9
007F_R	unmyelinated	proximal	2		133.3
007F_R	unmyelinated	proximal	3		133
007F_R	unmyelinated	proximal	4		132.5
007F_R	unmyelinated	proximal	5		132.5
007F_R	unmyelinated	proximal	6		132.2
007F_R	unmyelinated	proximal	7		132
007F_R	unmyelinated	distal	0		106.4
007F_R	unmyelinated	distal	1		105.6
007F_R	unmyelinated	distal	2		0	0
007F_R	unmyelinated	distal	3		0	0
007F_R	unmyelinated	distal	4		0	0
007F_R	unmyelinated	distal	5		0	0
007F_R	unmyelinated	distal	6		0	0
007F_R	unmyelinated	distal	7		0	0
007F_L	myelinated	proximal	0	0.888577	133.4		50	100	50	100	66.1
007F_L	myelinated	proximal	1		38.8		0	0	0	0
007F_L	myelinated	proximal	2		37.1		0	0	0	0
007F_L	myelinated	proximal	3		36.7		0	0	0	0
007F_L	myelinated	proximal	4		32		0	0	0	0
007F_L	myelinated	proximal	5		30.1		0	0	0	0
007F_L	myelinated	proximal	6		25.5		0	0	0	0
007F_L	myelinated	proximal	7		22.3		0	0	0	0
007F_L	myelinated	distal	0		106.4		50	100	50	100	94.7
007F_L	myelinated	distal	1		11.2		0	0	50	100
007F_L	myelinated	distal	2		0	0	0	0	48.3	96.6
007F_L	myelinated	distal	3		0	0	0	0	47.3	94.6
007F_L	myelinated	distal	4		0	0	0	0	44.4	88.8
007F_L	myelinated	distal	5		0	0	0	0	40.1	80.2
007F_L	myelinated	distal	6		0	0	0	0	36.9	73.8
007F_L	myelinated	distal	7		0	0	0	0	36.3	72.6
007F_L	unmyelinated	proximal	0	0.977433	160.7
007F_L	unmyelinated	proximal	1		152.8
007F_L	unmyelinated	proximal	2		152.2
007F_L	unmyelinated	proximal	3		152.2
007F_L	unmyelinated	proximal	4		152.8
007F_L	unmyelinated	proximal	5		152.5
007F_L	unmyelinated	proximal	6		152.5
007F_L	unmyelinated	proximal	7		152.5
007F_L	unmyelinated	distal	0		162.2
007F_L	unmyelinated	distal	1		146.1
007F_L	unmyelinated	distal	2		147.7
007F_L	unmyelinated	distal	3		145.8
007F_L	unmyelinated	distal	4		0	0
007F_L	unmyelinated	distal	5		0	0
007F_L	unmyelinated	distal	6		0	0
007F_L	unmyelinated	distal	7		0	0
006F_R	myelinated	proximal	0	1.06629	209.1		50	100	50	100	107.8
006F_R	myelinated	proximal	1		197.9		50	100	50	100
006F_R	myelinated	proximal	2		197.1		50	100	50	100
006F_R	myelinated	proximal	3		196.1		50	100	50	100
006F_R	myelinated	proximal	4		187.4		43.3	86.6	50	100
006F_R	myelinated	proximal	5		178.9		34.8	69.6	47.5	95
006F_R	myelinated	proximal	6		173.3		29.2	58.4	43.7	87.4
006F_R	myelinated	proximal	7		172.4		28.3	56.6	41.4	82.8
006F_R	myelinated	distal	0		72.9		50	100	50	100
006F_R	myelinated	distal	1		55.1		47.2	94.4	49.1	98.2
006F_R	myelinated	distal	2		0	10.6	0	0	46.1	92.2
006F_R	myelinated	distal	3		0	9.2	0	0	46.7	93.4
006F_R	myelinated	distal	4		0	8.8	0	0	46.3	92.6
006F_R	myelinated	distal	5		0	5.3	0	0	45.4	90.8
006F_R	myelinated	distal	6		0	5.2	0	0	45.7	91.4
006F_R	myelinated	distal	7		0	5	0	0	42.2	84.4
006F_R	unmyelinated	proximal	0	1.33286	136.8
006F_R	unmyelinated	proximal	1		67.7
006F_R	unmyelinated	proximal	2		67.2
006F_R	unmyelinated	proximal	3		65
006F_R	unmyelinated	proximal	4		65
006F_R	unmyelinated	proximal	5		62.11
006F_R	unmyelinated	proximal	6		59.5
006F_R	unmyelinated	proximal	7		59.7
006F_R	unmyelinated	distal	0		139.8
006F_R	unmyelinated	distal	1		133
006F_R	unmyelinated	distal	2		0	0
006F_R	unmyelinated	distal	3		0	0
006F_R	unmyelinated	distal	4		0	0
006F_R	unmyelinated	distal	5		0	0
006F_R	unmyelinated	distal	6		0	0
006F_R	unmyelinated	distal	7		0	0
945F_R	myelinated	proximal	0	0.977433	158.9		50	100	50	100	88.6
945F_R	myelinated	proximal	1		37.4		0	0	50	100
945F_R	myelinated	proximal	2		35		0	0	50	100
945F_R	myelinated	proximal	3		32.8		0	0	40	80
945F_R	myelinated	proximal	4		24.8		0	0	31.1	62.2
945F_R	myelinated	proximal	5		25.6		0	0	30.4	60.8
945F_R	myelinated	proximal	6		31.8		0	0	29.4	58.8
945F_R	myelinated	proximal	7		21.9		0	0	28.6	57.2
945F_R	myelinated	distal	0		161.2		50	100	50	100	124.5
945F_R	myelinated	distal	1		93.8		0	0	31.3	62.6
945F_R	myelinated	distal	2		79.4		0	0	18.8	37.6
945F_R	myelinated	distal	3		0	10.786	0	0	11.5	23
945F_R	myelinated	distal	4		0	10.5	0	0	6.6	13.2
945F_R	myelinated	distal	5		0	8.4	0	0	6.2	12.4
945F_R	myelinated	distal	6		0	4.3	0	0	0	0
945F_R	myelinated	distal	7		0	5.3	0	0	0	0
945F_R	unmyelinated	proximal	0	1.24401	113.6
945F_R	unmyelinated	proximal	1		90.4
945F_R	unmyelinated	proximal	2		99.1
945F_R	unmyelinated	proximal	3		97.3
945F_R	unmyelinated	proximal	4		96.6
945F_R	unmyelinated	proximal	5		96.1
945F_R	unmyelinated	proximal	6		88
945F_R	unmyelinated	proximal	7		87.7
945F_R	unmyelinated	distal	0		136.2
945F_R	unmyelinated	distal	1		68.5
945F_R	unmyelinated	distal	2		0	0
945F_R	unmyelinated	distal	3		0	0
945F_R	unmyelinated	distal	4		0	0
945F_R	unmyelinated	distal	5		0	0
945F_R	unmyelinated	distal	6		0	0
945F_R	unmyelinated	distal	7		0	0
948F_L	myelinated	proximal	0	1.33286	213.6		50	100	50	100	81.3
948F_L	myelinated	proximal	1		21.1		0	0	0	0
948F_L	myelinated	proximal	2		21.1		0	0	0	0
948F_L	myelinated	proximal	3		21.5		0	0	0	0
948F_L	myelinated	proximal	4		21.3		0	0	0	0
948F_L	myelinated	proximal	5		21.1		0	0	0	0
948F_L	myelinated	proximal	6		21.5		0	0	0	0
948F_L	myelinated	proximal	7		15.1		0	0	0	0
948F_L	myelinated	distal	0		68.7		50	100	50	100
948F_L	myelinated	distal	1		0	0	0	0	50	100
948F_L	myelinated	distal	2		0	0	0	0	47.9	95.8
948F_L	myelinated	distal	3		0	0	0	0	34.7	69.4
948F_L	myelinated	distal	4		0	0	0	0	28.2	56.4
948F_L	myelinated	distal	5		0	0	0	0	18.2	36.4
948F_L	myelinated	distal	6		0	0	0	0	4.6	9.2
948F_L	myelinated	distal	7		0	0	0	0	3.3	6.6
948F_L	unmyelinated	proximal	0	0.888577	84
948F_L	unmyelinated	proximal	1		39.3
948F_L	unmyelinated	proximal	2		38.8
948F_L	unmyelinated	proximal	3		37.3
948F_L	unmyelinated	proximal	4		37.3
948F_L	unmyelinated	proximal	5		37.6
948F_L	unmyelinated	proximal	6		36.5
948F_L	unmyelinated	proximal	7		36.4
948F_L	unmyelinated	distal	0		150.9
948F_L	unmyelinated	distal	1		108.2
948F_L	unmyelinated	distal	2		0	12.2
948F_L	unmyelinated	distal	3		0	4.5
948F_L	unmyelinated	distal	4		0	0
948F_L	unmyelinated	distal	5		0	0
948F_L	unmyelinated	distal	6		0	0
948F_L	unmyelinated	distal	7		0	0
948F_R	myelinated	proximal	0	1.06629	103.3		50	100	50	100	103.9
948F_R	myelinated	proximal	1		68.7		30.4	60.8	50	100
948F_R	myelinated	proximal	2		68		29.7	59.4	50	100
948F_R	myelinated	proximal	3		68.3		30	60	50	100
948F_R	myelinated	proximal	4		67.7		29.4	58.8	30.7	100
948F_R	myelinated	proximal	5		67		28.7	57.4	30.3	60.6
948F_R	myelinated	proximal	6		67.3		29	58	29.8	59.6
948F_R	myelinated	proximal	7		67.2		28.9	57.8	29.8	59.6
948F_R	myelinated	distal	0		140.9		50	100	50	100	106.6
948F_R	myelinated	distal	1		0	0.5	0	0	50	100
948F_R	myelinated	distal	2		0	0	0	0	50	100
948F_R	myelinated	distal	3		0	0	0	0	50	100
948F_R	myelinated	distal	4		0	0	0	0	49	98
948F_R	myelinated	distal	5		0	0	0	0	47.1	94.2
948F_R	myelinated	distal	6		0	0	0	0	46.8	94.2
948F_R	myelinated	distal	7		0	0	0	0	46.3	92.6
948F_R	unmyelinated	proximal	0	0.97743	209.2
948F_R	unmyelinated	proximal	1		102.7
948F_R	unmyelinated	proximal	2		108.6
948F_R	unmyelinated	proximal	3		106.9
948F_R	unmyelinated	proximal	4		107.1
948F_R	unmyelinated	proximal	5		106.7
948F_R	unmyelinated	proximal	6		106.7
948F_R	unmyelinated	proximal	7		105.6
948F_R	unmyelinated	distal	0		109.7
948F_R	unmyelinated	distal	1		0	0
948F_R	unmyelinated	distal	2		0	0
948F_R	unmyelinated	distal	3		0	0
948F_R	unmyelinated	distal	4		0	0
948F_R	unmyelinated	distal	5		0	0
948F_R	unmyelinated	distal	6		0	0
948F_R	unmyelinated	distal	7		0	0
949M_R	myelinated	proximal	0	1.33286	140.1		50	100	50	100	107.1
949M_R	myelinated	proximal	1		114.6		39.5	79	41.1	82.2
949M_R	myelinated	proximal	2		107.8		32.7	65.4	36.6	73.2
949M_R	myelinated	proximal	3		106.9		31.8	63.6	33.3	66.6
949M_R	myelinated	proximal	4		102.2		27.1	54.2	30.4	60.8
949M_R	myelinated	proximal	5		100.8		25.7	51.4	29.2	58.4
949M_R	myelinated	proximal	6		101.9		26.8	53.6	27.9	55.8
949M_R	myelinated	proximal	7		100.7		25.6	51.2	27.8	55.6
949M_R	myelinated	distal	0		118.3		50	100	50	100	77.1
949M_R	myelinated	distal	1		78.6		25.3	50.6	50	100
949M_R	myelinated	distal	2		65.5		12.2	24.4	30.3	60.6
949M_R	myelinated	distal	3		0	16	0	0	29.2	58.4
949M_R	myelinated	distal	4		0	11.7	0	0	27.3	54.6
949M_R	myelinated	distal	5		0	8.5	0	0	25.6	51.2
949M_R	myelinated	distal	6		0	6.1	0	0	25.1	50.2
949M_R	myelinated	distal	7		0	6.5	0	0	24.4	48.8
949M_R	unmyelinated	proximal	0	0.79972	118.7
949M_R	unmyelinated	proximal	1		111.4
949M_R	unmyelinated	proximal	2		109.6
949M_R	unmyelinated	proximal	3		109.3
949M_R	unmyelinated	proximal	4		108.8
949M_R	unmyelinated	proximal	5		108.6
949M_R	unmyelinated	proximal	6		108.4
949M_R	unmyelinated	proximal	7		106
949M_R	unmyelinated	distal	0		114.1
949M_R	unmyelinated	distal	1		113.3
949M_R	unmyelinated	distal	2		113.1
949M_R	unmyelinated	distal	3		0	0
949M_R	unmyelinated	distal	4		0	0
949M_R	unmyelinated	distal	5		0	0
949M_R	unmyelinated	distal	6		0	0
949M_R	unmyelinated	distal	7		0	0
950M_L	myelinated	proximal	0	0.977433	133.7		50	100	50	100	150.6
950M_L	myelinated	proximal	1		132.5		50	100	50	100
950M_L	myelinated	proximal	2		130.9		50	100	50	100
950M_L	myelinated	proximal	3		130.6		50	100	50	100
950M_L	myelinated	proximal	4		130.1		50	100	50	100
950M_L	myelinated	proximal	5		130.4		50	100	50	100
950M_L	myelinated	proximal	6		130.1		50	100	50	100
950M_L	myelinated	proximal	7		130.6		50	100	50	100
950M_L	myelinated	distal	0		138.3		50	100	50	100	107.3
950M_L	myelinated	distal	1		128.8		50	100	50	100
950M_L	myelinated	distal	2		128.5		50	100	50	100
950M_L	myelinated	distal	3		0	11.1	0	0	50	100
950M_L	myelinated	distal	4		0	9.9	0	0	50	100
950M_L	myelinated	distal	5		0	8.1	0	0	50	100
950M_L	myelinated	distal	6		0	5.7	0	0	50	100
950M_L	myelinated	distal	7		0	5.6	0	0	50	100
950M_L	unmyelinated	proximal	0	0.977437	121.8
950M_L	unmyelinated	proximal	1		116.2
950M_L	unmyelinated	proximal	2		106.4
950M_L	unmyelinated	proximal	3		106.1
950M_L	unmyelinated	proximal	4		106.2
950M_L	unmyelinated	proximal	5		105.5
950M_L	unmyelinated	proximal	6		105.5
950M_L	unmyelinated	proximal	7		105.6
950M_L	unmyelinated	distal	0		91.7
950M_L	unmyelinated	distal	1		76.4
950M_L	unmyelinated	distal	2		0	0
950M_L	unmyelinated	distal	3		0	0
950M_L	unmyelinated	distal	4		0	0
950M_L	unmyelinated	distal	5		0	0
950M_L	unmyelinated	distal	6		0	0
950M_L	unmyelinated	distal	7		0	0
950M_R	myelinated	proximal	0	1.06629	173.9		50	100	50	100	99.4
950M_R	myelinated	proximal	1		86.5		0	0	50	100
950M_R	myelinated	proximal	2		88.9		0	0	50	100
950M_R	myelinated	proximal	3		87.9		0	0	50	100
950M_R	myelinated	proximal	4		100.3		0	0	50	100
950M_R	myelinated	proximal	5		89.4		0	0	50	100
950M_R	myelinated	proximal	6		80.3		0	0	50	100
950M_R	myelinated	proximal	7		77.1		0	0	50	100
950M_R	myelinated	distal	0		83		50	100	50	100	84.3
950M_R	myelinated	distal	1		65.3		47.3	94.6	47.3	94.6
950M_R	myelinated	distal	2		62.1		44.1	88.2	45.8	91.6
950M_R	myelinated	distal	3		0	12.9	0	0	42.3	84.6
950M_R	myelinated	distal	4		0	12.2	0	0	41.5	83
950M_R	myelinated	distal	5		0	11	0	0	41.4	82.8
950M_R	myelinated	distal	6		0	10.6	0	0	40.6	81.2
950M_R	myelinated	distal	7		0	7.5	0	0	39.6	79.2
946F_L	unmyelinated	proximal	0	1.33286	154.6
946F_L	unmyelinated	proximal	1		20
946F_L	unmyelinated	proximal	2		19.9
946F_L	unmyelinated	proximal	3		19.7
946F_L	unmyelinated	proximal	4		19.7
946F_L	unmyelinated	proximal	5		14.8
946F_L	unmyelinated	proximal	6		13.5
946F_L	unmyelinated	proximal	7		11.4
946F_L	unmyelinated	distal	0		148.6
946F_L	unmyelinated	distal	1		25.6
946F_L	unmyelinated	distal	2		0	1.6
946F_L	unmyelinated	distal	3		0	0
946F_L	unmyelinated	distal	4		0	0
946F_L	unmyelinated	distal	5		0	0
946F_L	unmyelinated	distal	6		0	0
946F_L	unmyelinated	distal	7		0	0
946F_R	unmyelinated	proximal	0	1.06629	90.7
946F_R	unmyelinated	proximal	1		88.5
946F_R	unmyelinated	proximal	2		86.4
946F_R	unmyelinated	proximal	3		84.5
946F_R	unmyelinated	proximal	4		84.9
946F_R	unmyelinated	proximal	5		84.8
946F_R	unmyelinated	proximal	6		81.4
946F_R	unmyelinated	proximal	7		79.8
946F_R	unmyelinated	distal	0		104.3
946F_R	unmyelinated	distal	1		18.1
946F_R	unmyelinated	distal	2		15.2
946F_R	unmyelinated	distal	3		0	0
946F_R	unmyelinated	distal	4		0	0
946F_R	unmyelinated	distal	5		0	0
946F_R	unmyelinated	distal	6		0	0
946F_R	unmyelinated	distal	7		0	0

## Sheet: fig. S11
animalID_hemisphere	myelination_status	condition	Microglia ΔF/F after axotomy (50 μm ROI aligned with proximal axon stumps, time in days after axotomy)
			0	1	2	3	4	5	6	7
006F_R	myelinated	axotomy	0	0.418091	1.16471	0.320309	1.31993	0.589651	0.460801	1.70912
006F_R	myelinated	control	0	0.242631	0.12497	0.214118	0.370861	-0.0221465	-0.0857015	0.62638
006F_R	unmyelinated	axotomy	0	-0.109731	-0.0701676	0.257824	0.185046	0.222783	-0.13903	-0.0536883
006F_R	unmyelinated	control	0	-0.195819	-0.332825	-0.0538742	-0.459153	-0.320431	-0.138293	0.0194678
007F_L	myelinated	control	0	-0.142497	0.526646	0.161773	-0.16248	0.719405	-0.332848	0.357795
007F_L	unmyelinated	axotomy	0	1.03853	0.12307	-0.144186	0.785248	-0.562163	-0.147771	0.177764
007F_L	unmyelinated	control	0	-0.0624604	0.368524	-0.205453	-0.145425	0.251569	-0.46549	-0.205829
007F_R	myelinated	axotomy	0	-0.487826	-0.124027	-0.479022	-0.052681	-0.356952	-0.384767	-0.244945
007F_R	myelinated	control	0	-0.517235	0.0770994	-0.537406	0.521821	-0.165344	-0.515128	-0.483596
007F_R	unmyelinated	axotomy	0	-0.509529	-0.756473	0.262108	0.492029	-0.320133	0.732807	0.288434
007F_R	unmyelinated	control	0	-0.3891	-0.285738	-0.401243	-0.451025	-0.421675	-0.257945	-0.0745213
042M_R	myelinated	axotomy	0	3.38995	0.868427	0.146238	0.24997	0.757303	0.364986	-0.00288286
042M_R	myelinated	control	0	0.586132	0.0498079	-0.36025	-0.00850454	0.264827	0.166679	0.227914
042M_R	unmyelinated	axotomy	0	3.94658	0.391001	1.00815	0.158336	0.444498	-0.0380501	-0.136831
042M_R	unmyelinated	control	0	2.45845	0.0350609	0.101728	-0.655253	-0.0906897	-0.231446	0.238623
945F_R	myelinated	control	0	0.228189	0.182818	1.73333	0.345782	1.50571	0.699377	1.75732
945F_R	unmyelinated	axotomy	0	-0.279818	-0.440449	-0.368708	0.155075	-0.693488	-0.518998	0.372814
945F_R	unmyelinated	control	0	-0.20107	0.194376	-0.324269	-0.0702315	0.237341	-0.551835	-0.0460077
946F_L	unmyelinated	control	0	0.710751	0.226525	0.403847	0.956511	4.73237	2.03923	2.14032
946F_R	unmyelinated	axotomy	0	-0.168422	-0.225409	0.147855	-0.288954	-0.0650947	-0.0114365	0.537152
946F_R	unmyelinated	control	0	0.0476703	-0.362661	0.583177	0.0803907	-0.136598	0.258257	1.22489
948F_L	myelinated	control	0	-0.227035	-0.557786	-0.544357	-0.319514	-0.355983	-0.262084	-0.420545
948F_L	unmyelinated	control	0	-0.128866	-0.0506385	0.0924903	-0.18786	-0.079586	0.0258124	-0.108381
948F_R	myelinated	axotomy	0	-0.692285	-0.47164	-0.379002	-0.664278	-0.356122	-0.469635	-0.263304
948F_R	myelinated	control	0	-0.0874778	-0.0198361	0.151488	0.480671	1.26119	-0.0572084	1.3727
948F_R	unmyelinated	axotomy	0	0.126077	-0.045281	-0.331794	-0.160785	0.0627063	0.061481	-0.241775
948F_R	unmyelinated	control	0	0.10977	-0.213973	-0.0676794	-0.236654	0.160889	-0.112111	0.257643
949M_R	myelinated	axotomy	0	0.892739	0.79139	1.27076	0.446052	1.55133	1.13778	1.22773
949M_R	myelinated	control	0	-0.281826	0.775284	2.28426	-0.0306956	1.01775	1.89718	0.987963
949M_R	unmyelinated	axotomy	0	-0.036911	-0.335233	-0.199188	0.1597	0.484361	0.395823	-0.322742
949M_R	unmyelinated	control	0	0.302337	0.760095	-0.166962	-0.385519	0.0527245	0.611953	-0.130976
950M_L	myelinated	axotomy	0	0.625097	-0.584074	-0.57928	-0.128266	-0.446512	-0.727239	0.493201
950M_L	myelinated	control	0	-0.146683	-0.098309	-0.107067	0.109082	0.350889	-0.21765	0.84568
950M_L	unmyelinated	axotomy	0	0.866944	0.795273	0.0602472	0.694695	0.628917	-0.253555	0.813992
950M_L	unmyelinated	control	0	0.307368	-0.0772705	-0.194447	-0.41878	0.67261	-0.265094	1.44794
950M_R	myelinated	axotomy	0	1.58755	1.21427	0.53704	0.315786	0.899421	0.889333	1.31859
950M_R	myelinated	control	0	0.637014	0.269057	0.270717	0.270279	-0.388068	0.115404	-0.47946
* axotomized axons excluded if <50 μm of analyzable length remains in field of view 1 day after axotomy

[truncated: 3 more sheets: Fig. 6F,G, Fig. 6H,I,J, fig. S12, fig. S12D]
